# Supplementary material for: Priority without progress: the FDA's neglected tropical disease voucher program after 18 years
Source: Health Aff Sch. 2026 Jan 29;4(2):qxag024. doi: 10.1093/haschl/qxag024 (PMC12911920; doi:10.1093/haschl/qxag024)
Supplement: qxag024_Supplementary_Data [file qxag024_supplementary_data.zip]

Archive with 3 entries (3 files):
- coi_disclosure_ASK.docx
- coi_disclosure_KO.docx
- coi_disclosure_MG.docx
